# Supplementary material for: Mitochondrial Genomes of Six Snakes (Lycodon) and Implications for Their Phylogeny
Source: Genes (Basel). 2025 Apr 26;16(5):493. doi: 10.3390/genes16050493 (PMC12110799; doi:10.3390/genes16050493)
Supplement: Supplementary file 1 [file genes-16-00493-s001.zip]

Archive with 1 entries (1 files):
- genes-3566532-supplementary.pdf
